# Supplementary material for: An In-Depth Analysis of Providers and Services of Cancellation in Anesthesia Reveals a Complex Picture after Systemic Analysis
Source: Healthcare (Basel). 2023 Jan 26;11(3):357. doi: 10.3390/healthcare11030357 (PMC9914780; doi:10.3390/healthcare11030357)
Supplement: Supplementary file 1 [file healthcare-11-00357-s001.zip]

Archive with 1 entries (1 files):
- healthcare-1898169-supplementary.pdf
